# Supplementary material for: Skull-femoral traction followed by osteotomy correction is a safe and effective treatment for severe scoliosis with split cord malformation
Source: PLoS One. 2024 Sep 12;19(9):e0309646. doi: 10.1371/journal.pone.0309646 (PMC11392416; doi:10.1371/journal.pone.0309646)
Supplement: S1 Raw data — (XLSX) [file pone.0309646.s001.xlsx]

## Sheet: Sheet1
VC			FVC			FEV1			FEV1/FVC			Oxygen partial pressure			Carbon dioxide partial pressure			Triceps skinfold thickness (mm),			Albumin (g/L)			Transferrin (g/L)
before	after	after	before	after	after	before	after	after	before	after	after	before	after	after	before	after	after	before	after	after	before	after	after	before	after	after
1.18	1.39	1.4	1.08	1.38	1.41	0.85	1.26	1.26	0.787037	0.913043	0.893617	54	71	72	41	42	42	14	16	17	32	40	41	1.8	2.4	3.1
1.85	2.09	2.12	1.75	2.17	2.21	1.65	1.99	2.11	0.942857	0.917051	0.954751	55	73	73	42	46	45	13	17	18	29	34	37	1.9	2.4	2.9
1.39	1.66	2	1.34	1.66	2.26	1.22	1.39	1.43	0.910448	0.837349	0.632743	52	76	76	43	43	43	16	17	18	35	42	46	2	2.6	2.8
1.49	1.98	2.11	1.12	1.95	2.26	1.08	1.41	1.56	0.964286	0.723077	0.690265	53	69	69	39	39	41	8	9	11	26	35	46	2.1	2.7	2.9
1.28	1.3	1.34	1.28	1.45	2.32	1.11	1.34	1.54	0.867188	0.924138	0.663793	59	74	74	38	37	37	8	10	11	27	34	35	2.3	2.6	2.7
1.68	1.83	2.01	1.48	1.87	2.22	1.24	1.38	1.67	0.837838	0.737968	0.752252	54	61	62	41	41	41	9	11	13	31	36	37	2	2.5	2.7
1.2	1.43	1.56	1.14	1.77	2.15	1.11	1.36	1.54	0.973684	0.768362	0.716279	62	65	65	41	42	42	6	10	11	28	34	36	1.9	2.3	2.5
1.43	1.56	1.66	1.42	1.87	2.22	1.22	1.33	1.66	0.859155	0.71123	0.747748	62	75	75	44	44	44	5	8	9	29	35	36	1.8	2.4	2.6
1.95	2.12	2.11	1.73	2.16	2.27	1.63	1.69	1.89	0.942197	0.782407	0.832599	72	79	79	39	41	41	12	15	17	26	38	43	2	2.5	2.7
2.09	2.22	2.22	2.03	2.22	2.24	1.98	2.21	2.23	0.975369	0.995495	0.995536	53	68	69	38	41	41	7	9	10	32	39	41	1.9	2.5	2.6
1.59	1.78	1.79	1.54	1.87	2.28	1.42	1.49	1.76	0.922078	0.796791	0.77193	59	72	72	37	38	39	13	15	19	29	43	43	1.8	2.6	2.8
2.06	2.12	2.15	2.03	2.12	2.12	1.74	1.78	1.98	0.857143	0.839623	0.933962	67	72	72	39	40	42	17	18	20	33	41	45	2.1	2.2	2.3
1.83	2.13	2.33	1.82	2.23	2.29	1.51	1.58	1.87	0.82967	0.70852	0.816594	70	67	68	40	42	43	12	15	18	26	39	41	1.9	2.3	2.4
2.01	2.16	2.3	1.99	2.22	2.36	1.62	1.77	1.99	0.81407	0.797297	0.84322	57	74	74	41	44	44	5	9	11	30	37	38	1.7	2.3	2.8
1.645	1.84071	1.93571	1.55357	1.92429	2.18643	1.38429	1.57	1.74929	0.891644	0.818025	0.803235	59.2143	71.1429	71.4286	40.2143	41.4286	41.7857	10.3571	12.7857	14.5	29.5	37.6429	40.3571	1.94286	2.45	2.7
0.279286	0.276429	0.27551	0.289796	0.228571	0.125612	0.265714	0.228571	0.226429	0.0556298	0.0740784	0.0925192	5.27551	3.69388	3.44898	1.64286	1.85714	1.53061	3.5	3.35714	3.64286	2.28571	2.64286	3.30612	0.120408	0.121429	0.157143
	Before traction	After traction	One week after corrective surgery	F	P	VC improvement rate	FVC improvement rate	FEV1 improvement rate
VC（L）	1.65±0.28	1.84±0.28	1.93±0.27			0.177966	0.277778	0.482353	0.91±0.01	0.87±0.03	0.86±0.04	59.21±5.21	71.18±3.67	71.45±3.45	40.21±1.61	41.42±1.85	41.77±1.59	10.32±3.54	12.76±3.36	14.68±3.64	29.55±2.25	37.61±2.60	40.38±3.33	1.94±0.12	2.45±0.12	2.68±0.16
FVC（L）	1.55±0.29	1.92±0.22	2.18±0.13			0.12973	0.24	0.206061
FEV1（L）	1.38±0.26	1.57±0.23	1.75±0.23			0.194245	0.238806	0.139344
FEV1/FVC（%）	0.89±0.05	0.81±0.07	0.80±0.09			0.328859	0.741071	0.305556
Oxygen partial pressure	59.21±5.21	71.18±3.67	71.45±3.45			0.015625	0.132812	0.207207
Carbon dioxide partial pressure	40.21±1.61	41.42±1.85	41.77±1.59			0.0892857	0.263514	0.112903
Triceps skinfold thickness (mm),	10.32±3.54	12.76±3.36	14.68±3.64			0.191667	0.552632	0.225225
Albumin (g/L)	29.55±2.25	37.61±2.60	40.38±3.33			0.0909091	0.316901	0.0901639
Transferrin (g/L)	1.94±0.12	2.45±0.12	2.68±0.16			0.0871795	0.248555	0.0368098
						0.062201	0.0935961	0.116162
						0.119497	0.214286	0.0492958
						0.0291262	0.044335	0.0229885
						0.163934	0.225275	0.0463576
						0.0746269	0.115578	0.0925926
						0.125346	0.264653	0.152358
						0.062046	0.118539	0.0949442
	156.7±7.6	167.0±6.4	47.4±6.2	50.5±6.8	117.4±17.2	56.4±8.1	92.5±11.6	41.7±7.7	23.8±11.4	11.3±7.1	21.2±9.8	14.7±6.1
	Height before traction	Height after traction	Weight before traction	Weight after traction	Coronal Cobb angle	after traction	Sagittal Cobb angle	after traction
1	141	154	39	43	91	44	62	29	18	4	8	5
2	166	171	53	57	176	68	132	52	55	21	55	19
3	143	151	52	55	141	66	122	43	19	9	10	6
4	158	167	48	50	131	68	109	68	21	6	18	12
5	166	172	40	42	134	68	76	32	22	7	16	10
6	160	169	53	55	114	49	74	33	20	11	43	22
7	157	169	40	42	120	49	95	44	18	10	51	21
8	166	177	52	55	124	61	93	40	19	16	9	7
9	148	155	50	53	121	55	94	39	21	11	10	9
10	162	172	40	45	99	57	99	38	29	16	22	16
11	163	171	51	56	101	52	90	41	41	14	16	15
12	162	170	40	41	100	49	66	44	18	18	14	14
13	144	160	52	56	95	53	91	38	19	9	12	12
14	152	169	53	57	97	45	92	45	22	8	21	20
	156.286	166.214	47.3571	50.5	117.429	56	92.5	41.8571	24.4286	11.4286	21.7857	13.4286
	7.63265	6.40816	5.39796	5.71429	17.8571	7.42857	13.7857	6.40816	7.38776	3.97959	11.9796	4.71429
					56.1±7.5	56.3±7.1	37.4±6.8	37.7±6.5
					Postoperative coronal Cobb angle	Follow-up coronal Cobb angle	Postoperative sagittal Cobb angle	Follow-up sagittal Cobb angle
1					46	46	29	29
2					68	68	41	41
3					69	68	43	43
4					68	65	48	49
5					59	61	32	31
6					49	49	33	35
7					51	51	32	32
8					61	60	36	36
9					58	58	39	39
10					52	52	38	38
11					52	54	45	46
12					49	49	31	32
13					57	59	33	33
14					45	46	45	44
					56	56.1429	37.5	37.7143
					6.85714	6.57143	5.21429	5.14286
